# Supplementary material for: Effects of Different Levels of Flea Infestation on Gut Microbiota of Brandt’s Voles (Lasiopodomys brandtii) in China
Source: Animals (Basel). 2025 Feb 25;15(5):669. doi: 10.3390/ani15050669 (PMC11899220; doi:10.3390/ani15050669)
Supplement: Supplementary file 1 [file animals-15-00669-s001.zip]

Archive with 1 entries (1 files):
- animals-3478327-supplementary.pdf
